# Supplementary material for: Nickel-Catalyzed Kumada Cross-Coupling Reactions of Benzylic Sulfonamides
Source: Molecules. 2021 Sep 30;26(19):5947. doi: 10.3390/molecules26195947 (PMC8512530; doi:10.3390/molecules26195947)
Supplement: Supplementary file 1 [file molecules-26-05947-s001.zip]

Archive with 1 entries (1 files):
- molecules-1385874-supplementary.pdf
